# Supplementary material for: A systematic review of vital events tracking by community health agents
Source: Glob Health Action. 2019 Jun 10;12(1):1597452. doi: 10.1080/16549716.2019.1597452 (PMC6566585; doi:10.1080/16549716.2019.1597452)
Supplement: Supplemental Material [file ZGHA_A_1597452_SM1044.zip]

Archive with 2 entries (2 files):
- S1_Table.docx
- S2_Table.xlsx
