# Supplementary material for: A systematic review of vital events tracking by community health agents
Source: Glob Health Action. 2019 Jun 10;12(1):1597452. doi: 10.1080/16549716.2019.1597452 (PMC6566585; doi:10.1080/16549716.2019.1597452)
Supplement: Supplemental Material [file ZGHA_A_1597452_SM1044.zip › S2_Table.xlsx]

## Sheet: Table S2
Table S2. Summary of Systematic Review
First Author	Publication Year	Article Title	Study Design	Geography			Program Information									Vital Events Tracked				Quantitative Information
				Region	Countries	Urban/ Rural	Program Type	Type of Workers	Worker Compensation	Program Cost	Target Population	Household Visitation	Pregnancy Surveillance	Community Relation	Mobile Device Used	Births	Deaths	Cause of Death	Verbal Autopsy, who conducted
Abosede	2009	Maternal and perinatal mortality in ward A, Ikosi-Isheri LCDA in Lagos State, Nigeria: from "guestimates" to near actuals	Non-Experimental	Africa	Nigeria	Urban	Enhanced routine	CHWs	Some paid a salary, others unpaid (depended on Council Development Area budget)	Not described	Reproductive-age women, Infants	X		Unknown		X	X (Maternal, Perinatal)	X
Amouzou	2014	Monitoring child mortality through community health worker reporting of births and deaths in Malawi: validation against a household mortality survey	Quasi-experimental with no concurrent control	Africa	Malawi	Rural	Enhanced routine	CHWs	CHWs are salaried. Also receive airtime, backpack, transport allowance.	See Silva et al 2016	Children under 5	X	X	Resident		X	X (U5)			X
Amouzou	2015	Using Health Extension Workers for Monitoring Child Mortality in Real-Time: Validation against Household Survey Data in Rural Ethiopia	Quasi-experimental with no concurrent control	Africa	Ethiopia	Rural	Enhanced routine	HEWs	HEWS are salaried. Additional incentives for the study: cellphone, backpack, stationary, transport allowance	See Silva et al 2016	Reproductive-age women, Infants, Children under 5	X	X	Unknown	X	X	X (U5)			X
Anand	2004	Management of sick children by health workers in Ballabgarh: lessons for implementation of IMCI in India	Quasi-experimental with no concurrent control	South-East Asia	India	Rural	Enhanced routine	HEWs	Not described	Not described	Children under 5	X		Unknown		X	X (Infant)	X	HEWs
Andreatta	2011	Using cell phones to collect postpartum hemorrhage outcome data in rural Ghana	Quasi-experimental with no concurrent control	Africa	Ghana	Rural	Enhanced routine	Nurse midwives and Traditional Birth Attendants	Nurse midwives employed by Ghana Health Service. TBA compensation not specified	Not described	Other (Birth Attendants)	X	X	Unknown	X	X	X (Maternal, Neonatal)
Bang	1990	Reduction in pneumonia mortality and total childhood mortality by means of community-based intervention trial in Gadchiroli, India	Quasi-experimental with control	South-East Asia	India	Rural	Enhanced routine	CHWs	Paid per event reported	Vital events-related costs not described.	Children under 5	X		Unknown		X	X (U5)	X	Field supervisor
Bang	1999	Effect of home-based neonatal care and management of sepsis on neonatal mortality: field trial in rural India	Quasi-experimental with control	South-East Asia	India	Rural	Enhanced routine	CHWs	Unpaid volunteers	Not described	Reproductive-age women, Neonates	X	X	Unknown		X	X (Perinatal, Neonatal, and Infant)	X		X
Bang	2005	Is home-based diagnosis and treatment of neonatal sepsis feasible and effective? Seven years of intervention in the Gadchiroli field trial (1996 to 2003)	Quasi-experimental with control	South-East Asia	India	Rural	Enhanced routine	CHWs	Unpaid volunteers	Not described	Neonates	X		Resident		X	X (Neonatal)
Bang	2005	Why do neonates die in rural Gadchiroli, India? (Part I): primary causes of death assigned by neonatologist based on prospectively observed records	Non-Experimental: prospective cohort study	South-East Asia	India	Rural	Enhanced routine	CHWs	Unpaid volunteers	Not described	Neonates	X		Unknown		X	X (Neonatal)	X	VHWs
Bhatia	2002	A social and demographic study of Tibetan refugees in India	Non-experimental: prospective survey	South-East Asia	India	Both	Enhanced routine	CHWs	Not described	Not described	Other (Tibetan refugees)	X	X	Unknown		X	X (All ages)	X	CHWs
Brenner	2011	Can volunteer community health workers decrease child morbidity and mortality in southwestern Uganda? An impact evaluation	Quasi-experimental with control	Africa	Uganda	Rural	Enhanced routine	CHWs	Unpaid volunteers. Recieved transport stipend and gifts of nominal value.	Not described	Children under 5	X		Selected by community		X	X (U5)			X
De Francisco	1994	Comparison of mortality between villages with and without Primary Health Care workers in Upper River Division, The Gambia	Non-experimental: prospective survey	Africa	Gambia	Rural	Routine	CHWs and Birth Attendents	No salary for CHWs. Occasional cash gifts or donated farm labor by community.	Not described	Children under 5	X		Selected by community			X(U5)	X	Field supervisor
Emond	2002	The effectiveness of community-based interventions to improve maternal and infant health in the Northeast of Brazil	Non-experimental: monitoring & evaluation	Americas	Brazil	Urban	Donor-sponsored	CHWs	Salary of $80/month. Also paid per event reported	Not described	Reproductive-age women, Infants	X	X	Resident		X	X (Maternal, Infant)	X
Engelkes	1990	Women and health in Choco, Colombia	Non-experimental: monitoring & evaluation	Americas	Colombia	Rural	Routine	CHWs	Not described	Not described	Reproductive-age women	X	X	Selected by community		X	X(Maternal, Perinatal)
Engmann	2012	Birth attendants as perinatal verbal autopsy respondents in low- and middle-income countries: a viable alternative?	Non-experimental: prospective cohort study	Africa, Americas, and Eastern Mediterranean	Democratic Republic of the Congo, Gautemala, Pakistan, and Zambia	Rural	Research	CHWs and Birth Attendents	Not described	Not described	Neonates	X		Unknown		X	X(Perinatal)	X	CHWs	X
Fagernas	2013	Birth registration and access to health care: an assessment of Ghana's campaign success	Non-experimental: retrospective survey	Africa	Ghana	Both	Enhanced routine	CHWs	Not described	Not described	Children under 5			Unknown		X
Fauveau	1988	Causes of maternal mortality in rural Bangladesh, 1976-85	Non-experimental: prospective survey	South-East Asia	Bangladesh	Rural	Enhanced routine	CHWs, HEWs	Not described	Not described	Reproductive-age women	X	X	Resident		X	X(Maternal)	X	CHWs and Health assistants
Fauveau	1990	The effect of maternal and child health and family planning services on mortality: is prevention enough?	Non-experimental: cross-sectional survey	South-East Asia	Bangladesh	Rural	Enhanced routine	CHWs	Not described	Not described	Reproductive-age women, Infants, and Children under 5	X	X	Unknown		X	X(Maternal, Neonatal, Infant, <36mo)	X	CHWs and Health assistants
Freund	1985	Monitoring and evaluation of primary health care in rural Zambia: a comparative study	Non-experimental: monitoring & evaluation	Africa	Zambia	Rural	Routine	CHWs, Other	Not described	Not described	Other (All community members within defined region)	X		Unknown		X	X(All ages)
Godefay	2014	Undertaking cause-specific mortality measurement in an unregistered population: an example from Tigray Region, Ethiopia	Non-experimental: cross-sectional survey	Africa	Ethiopia	Rural	Research	HEWs	HEWs are salaried. Transport also covered.	Approximately $60,000. ($0.012 per capita given survey sample size)	Reproductive-age women, Children under 5	X		Resident		X	X (Maternal, U5)	X	HEWs and supervisors
Greenwood	1987	A prospective survey of the outcome of pregnancy in a rural area of the Gambia	Non-experimental: prospective survey	Africa	Gambia	Rural	Enhanced routine	Other	Not described	Not described	Reproductive-age women	X	X	Unknown		X	X (Maternal, Perinatal, Neonatal)	X	Physician
Halim	2014	Cause of and contributing factors to maternal deaths; a cross-sectional study using verbal autopsy in four districts in Bangladesh	Non-experimental: cross-sectional survey	South-East Asia	Bangladesh	Rural	Enhanced routine	CHWs, Birth Attendents, Other	Not described	Not described	Reproductive-age women	X		Resident			X (Maternal)	X	Field supervisor
Islam	2016	Infection Surveillance Protocol for a Multicountry Population-based Study in South Asia to Determine the Incidence, Etiology and Risk Factors for Infections Among Young Infants of 0 to 59 Days Old	Non-experimental: prospective cohort study	Eastern Mediterranean and South-East Asia	Pakistan, India, and Bangladesh	Both	Research	CHWs	Not described	Not described	Reproductive-age women, Infants to day 59 of life	X	X	Resident	X	X	X (Newborn deaths 0-59 days)	X	Field supervisor
Joos	2016	Evaluation of a mHealth Data Quality Intervention to Improve Documentation of Pregnancy Outcomes by Health Surveillance Assistants in Malawi: A Cluster Randomized Trial	Experimental	Africa	Malawi	Rural	Research	CHWs	Workers are salaried	Not described	Children under 5	X	X	Unknown	X	X	X (Perinatal)			X
Kanungo	2010	Use of verbal autopsy to determine mortality patterns in an urban slum in Kolkata, India	Non-experimental: prospective survey	South-East Asia	India	Urban	Research	CHWs	Not described	Not described	Other (All community members within defined region)	X		Unknown			X (All ages)	X	Physician
Khan	1985	Maternal mortality in rural Bangladesh	Non-experimental: prospective survey	South-East Asia	Bangladesh	Rural	Research	Birth Attendants	Employed on a part-time basis, details otherwise unspecified	Not described	Reproductive-age women	X		Varied		X	X (Maternal)	X	Field supervisor
Khan	1986	Maternal mortality in rural Bangladesh: the Jamalpur District	Non-experimental: prospective survey	South-East Asia	Bangladesh	Rural	Research	Birth Attendants	Employed on a part-time basis, details otherwise unspecified	Not described	Reproductive-age women, Children under 5	X		Resident		X	X (Maternal)	X	Field supervisor
Khan	1986	Induced abortion in a rural area of Bangladesh	Non-experimental: prospective survey	South-East Asia	Bangladesh	Rural	Research	Birth Attendants	Employed on a part-time basis, details otherwise unspecified	Not described	Reproductive-age women, Children under 5	X	X	Resident		X	X (Maternal)	X
Khanam	2009	Facility and community based maternal death review in Bangladesh	Non-experimental: cross-sectional survey	South-East Asia	Bangladesh	Both	Research	Birth Attendants	Not described	Not described	Reproductive-age women			Unknown		X	X (Maternal)	X
Krishnan	2012	Temporal trends and gender differentials in causes of childhood deaths at Ballabgarh, India - need for revisiting child survival strategies	Non-experimental: retrospective observational	South-East Asia	India	Rural	Research	HEWs	Not described	Not described	Children under 5	X		Unknown		X	X (Neonatal, Infant, U5)	X	HEWs and health assistants
Lapau	1983	The role of village malaria workers as village surveillance agents in Bekasi Regency, Indonesia	Non-experimental: prospective survey	South-East Asia	Indonesia	Rural	Enhanced routine	Surveillance Agents	Salaried. Also received clothes, bicycles, and bags.	Approximately 470,000 Indonesian Rupees	Other (All community members within defined region)	X		Unknown		X	X (All ages)			X
Lawoyin	1994	The road to improved registration of vital statistics at community level	Non-experimental: prospective survey	Africa	Nigeria	Rural	Research	CHWs, Other	Not described	Not described	Other (All community members within defined region)	X		Unknown		X	X (Perinatal, Children ages 0-14)	X	Trained study personnel
Lawoyin	2001	Risk factors for infant mortality in a rural community in Nigeria	Non-experimental: prospective survey	Africa	Nigeria	Rural	Research	CHWs, Birth Attendents	Not described	Not described	Reproductive-age women, Infants	X		Unknown		X	X (Neonatal, Infant)	X
Lawoyin	2010	Neonatal mortality and perinatal risk factors in rural southwestern Nigeria: a community-based prospective study	Non-experimental: prospective survey	Africa	Nigeria	Rural	Research	CHWs	Unpaid volunteers	Not described	Reproductive-age women, Children under 5	X		Unknown		X	X (Neonatal, Infant)	X
Lewis	1985	Methodological issues in collecting data from traditional birth attendants	Non-experimental: descriptive summary	Eastern Mediterranean and Americas	Egypt, Brazil, and other countries mentioned	Both	General commentary	Birth Attendants	N/A	N/A	Other	X	X	No		X	X (Maternal, Perinatal)
Lomotey	2009	Maternal and congenital syphilis in rural Haiti	Non-experimental: retrospective observational	Americas	Haiti	Rural	Research	CHWs	Not described	Not described	Reproductive-age women			Resident			X (Neonatal death/Miscarriage/Stillbirth tracked as single variable)
Malqvist	2008	Unreported births and deaths, a severe obstacle for improved neonatal survival in low-income countries; a population based study	Non-experimental: retrospective survey	South-East Asia	Vietnam	Rural	Research	CHWs	Not described	Not described	Neonates			Unknown		X	X (Neonatal)			X
Mir	2015	Using Community Informants to Estimate Maternal Mortality in a Rural District in Pakistan: A Feasibility Study	Non-experimental: retrospective survey	Eastern Mediterranean	Pakistan	Rural	Research	HEWs, Other	Not described	12.00 Pakistani Rupees (USD $0.12) per woman of reproductive age	Reproductive-age women	X		Resident			X (Women of reproductive age)	X	Unclear who conducted	X
Moshabela	2015	Early detection of maternal deaths in Senegal through household-based death notification integrating verbal and social autopsy: a community-level case study	Non-experimental: case study	Africa	Senegal	Rural	Enhanced routine	CHWs	Not described	Not described	Reproductive-age women	X	X	Unknown	X	X	X (Maternal)	X	Field supervisor
Munos	2015	Strengthening Community Networks for Vital Event Reporting: Community-Based Reporting of Vital Events in Rural Mali	Non-experimental: prospective survey	Africa	Mali	Rural	Research	CHWs	Stipend of USD $30 every 3 months, phone cards, travel reimbursement	Not described	Reproductive-age women, Children under 5	X	X	Selected by community		X	X (Neonatal, Infant, U5)			X
Negin	2010	High rates of AIDS-related mortality among older adults in rural Kenya	Non-experimental: retrospective survey	Africa	Kenya	Rural	Enhanced routine	CHWs	Not described	Not described	Other (Adults over age 50)	X		Unknown			X (All ages; analsysis on adults over age 50)	X	CHWs
Ohemeng-Dapaah	2010	Combining vital events registration, verbal autopsy and electronic medical records in rural Ghana for improved health services delivery	Non-experimental: prospective survey	Africa	Ghana	Rural	Enhanced routine	CHWs	Not described	Not described	Reproductive-age women	X		Unknown	X	X	X(All ages)	X	Trained study personnel
Prata	2012	An innovative approach to measuring maternal mortality at the community level in low-resource settings using mid-level providers: a feasibility study in Tigray, Ethiopia	Non-experimental: prospective survey	Africa	Ethiopia	Rural	Research	CHWs, Birth Attendants, Other	Not described	$0.90 per resident of the catchment area, not including project development costs.	Reproductive-age women	Unclear		Unknown		X	X (Women of reproductive age, Stillbirths)	X	Mid-level health providers (Nurses, midwives)
Proctor	2001	The feasibility of using rural health workers to determine cause of death in remote regions of Cameroon, West Africa	Non-experimental: retrospective survey	Africa	Cameroon	Rural	Enhanced routine	HEWs	Not described	Not described	Other (family of deceased members of community)			Resident				X	HEWs	X
Qomariyah	2010	An option for measuring maternal mortality in developing countries: a survey using community informants	Non-experimental: prospective survey	South-East Asia	Indonesia	Both	Research	CHWs, Other	Paid per event reported; travel fees covered	$154,271: worker compensation, supplies, and administrative costs. ($0.10 per women-year risk of exposure)	Reproductive-age women	X		Unknown			X (Women of reproductive age)	X	Unclear who conducted	X
Schaider	1999	International maternal mortality reduction: outcome of traditional birth attendant education and intervention in Angola	Quasi-experimental with no concurrent control	Africa	Angola	Rural	Donor-sponsored	Birth Attendants	Unpaid volunteers	Not described	Reproductive-age women, Neonates	X	X	Unknown		X	X (Maternal, Neonatal)
Shafiq	2016	Implementation of the ANISA Study in Karachi, Pakistan: Challenges and Solutions	Non-experimental: prospective cohort study	Eastern Mediterranean	Pakistan	Urban	Research	CHWs	Salaried	Not described	Reproductive-age women, Infants to day 59 of life	X	X	Unknown	X	X	X (Newborn deaths 0-59 days)	X	Field supervisor (per Islam et al., 2016)
Sibley	2014	Improving maternal and newborn health care delivery in rural Amhara and Oromiya region of Ethiopia through the Maternal and Newborn Health in Ethiopia Partnership	Quasi-experimental without concurrent control	Africa	Ethiopia	Rural	Enhanced routine	CHWs, Birth Attendants, Other	Not described	Not described	Reproductive-age women, Neonates			Resident		X	X (Perinatal)	X	Trained study personnel
Silva	2016	Can Community Health Workers Report Accurately on Births and Deaths? Results of Field Assessments in Ethiopia, Malawi and Mali	Quasi-experimental without concurrent control	Africa	Ethiopia, Malawi and Mali	Rural	Research	CHWs, HEWs	Ethiopia and Malawi - salaried. Mali - volunteer. All received transport allowance, airtime.	In Ethiopia, Malawi, and Mali: $444,392, $353,782, and $288,766, with average annual costs per 1,000 population of $523, $434, and $6,344, respectively. These amounted to $72, $21, and $149 per vital event reported in Ethiopia, Malawi, and Mali, respectively.	Children under 5	X	X	Varied	X	X	X (Neonatal, Infant, U5)			X
Singh	1993	Study of infant and childhood mortality in an ICDS block of eastern U.P	Non-experimental: prospective survey	South-East Asia	India	Rural	Routine	CHWs	Not described	Not described	Children aged 0-6	X		Selected by community		X	X (Neonatal, Infant, U5, Maternal)	X		X
Soofi	2015	Diagnostic accuracy of WHO verbal autopsy tool for ascertaining causes of neonatal deaths in the urban setting of Pakistan: a hospital-based prospective study.	Non-experimental: prospective survey	Eastern Mediterranean	Pakistan	Urban	Research	CHWs	Not described	Not described	Neonates	X		Unknown			X (Neonatal)	X	CHWs
Stehling-Ariza	2016	The impact of active surveillance and health education on an Ebola virus disease cluster — Kono District, Sierra Leone, 2014–2015	Non-experimental: prospective survey	Africa	Sierra Leone	Rural	Enhanced routine	Surveillence Agents	Not described	Not described	Other (Homes in village with known Ebola victim)	X		Unknown			X (Ebola cases)		Disease surveillance officers
Tumusiime	2014	Introduction of mobile phones for use by volunteer community health workers in support of integrated community case management in Bushenyi District, Uganda: development and implementation process	Quasi-experimental with no concurrent control	Africa	Uganda	Rural	Enhanced routine	CHWs	Unpaid volunteers	Not described	Children under 5	Unclear		Unknown	X	X	X (U5)
Umar	2002	Voluntary health workers' knowledge, attitude and practices regarding record keeping in Akinyele LGA of Oyo State, Nigeria	Non-experimental: cross-sectional survey	Africa	Nigeria	Rural	Routine	CHWs, Birth Attendents	Unpaid volunteers	Not described	Other (Health workers and traditional birth attendants)	X		Unknown		X	X (Not specified)	X		X
Umar	2003	Village health workers' and traditional birth attendants' record keeping practices in two rural LGAs in Oyo State, Nigeria	Non-experimental: prospective survey	Africa	Nigeria	Rural	Routine	CHWs, Birth Attendents	Unpaid volunteers	Not described	Other (Health workers and traditional birth attendants)	X		Unknown		X	X (Not specified)	X		X
Walia	1994	Involvement of traditional birth attendants in registration of births and deaths	Non-experimental: prospective survey	South-East Asia	India	Rural	Enhanced routine	CHWs, Birth Attendents, Other	Paid per event reported	Not described	Traditional birth attendants	X	X	Resident		X	X (Perinatal, Neonatal)			X
Xeuatvongsa	2016	Improving hepatitis B birth dose in rural Lao People's Democratic Republic through the use of mobile phones to facilitate communication.	Quasi-experimental with control	South-East Asia	Lao People's Democratic Republic	Rural	Research	CHWs	$5 USD per-diem per home visit conducted	Not described	Infants	X		Resident	X	X
Yaya	2015	Maternal Mortality in Rural South Ethiopia: Outcomes of Community-Based Birth Registration by Health Extension Workers	Non-experimental: prospective survey	Africa	Ethiopia	Rural	Enhanced routine	HEWs	Salaried: $40-50 USD monthly	Not described	Reproductive-age women, Neonates	X	X	Unknown		X	X (Maternal, Perinatal)	X	HEWs	X
Notes: CHWs=community health workers; HEWs=health extention workers
